# Supplementary material for: Dipeptidyl peptidase III as a DNA marker to investigate epidemiology and taxonomy of Old World Leishmania species
Source: PLoS Negl Trop Dis. 2021 Jul 26;15(7):e0009530. doi: 10.1371/journal.pntd.0009530 (PMC8341715; doi:10.1371/journal.pntd.0009530)
Supplement: S2 Table — (XLSX) [file pntd.0009530.s010.xlsx]

## Sheet: Feuil1
S2 Table: Human CL samples
Patient	Origin		DE	PCR-ITS1	ITS1-RFLP	PCR-DPPIII	DPPIII-RFLP
1	Farhat Hached Hospital-Sousse	2018	+	+	L. major	-
2	Farhat Hached Hospital-Sousse	2018	ND	+	L. major	+	L. major
3	Farhat Hached Hospital-Sousse	2018	+	+	L. major	+	L. major
4	Farhat Hached Hospital-Sousse	2018	-	-		-
5	Farhat Hached Hospital-Sousse	2018	-	-		-
6	Farhat Hached Hospital-Sousse	2017	+	+	L. major	+	L. major
7	Farhat Hached Hospital-Sousse	2017	+	+	L. major	+	L. major
8	Farhat Hached Hospital-Sousse	2017	-	-		-
9	Farhat Hached Hospital-Sousse	2017	-	-		-
10	Farhat Hached Hospital-Sousse	2017	-	-		-
11	Rafik Hariri Hospital-Lebanon	2017	ND	+	L. tropica	+	L. tropica
12	Rafik Hariri Hospital-Lebanon	2017	ND	-		-
13	Rafik Hariri Hospital-Lebanon	2017	ND	-		+	Non identified
14	Farhat Hached Hospital-Sousse	2015	+	+	L. infantum	-
15	Farhat Hached Hospital-Sousse	2015	+	+	L. major	+	L. major
16	Farhat Hached Hospital-Sousse	2015	-	+	L. infantum	+	L. infantum
17	Farhat Hached Hospital-Sousse	2015	+	+	L. major	+	Non identified
18	Farhat Hached Hospital-Sousse	2015	+	-		+	L. major
19	Farhat Hached Hospital-Sousse	2015	-	-		-
20	Farhat Hached Hospital-Sousse	2015	+	+	L. major	+	L. major
21	Farhat Hached Hospital-Sousse	2015	+	+	L. infantum	+	L. infantum
22	Farhat Hached Hospital-Sousse	2015	-	-		-
23	Farhat Hached Hospital-Sousse	2015	+	+	L. major	+	L. major
24	Farhat Hached Hospital-Sousse	2015	+	+	L. major	+	L. major
25	Farhat Hached Hospital-Sousse	2013	+	+	L. infantum	+	L. infantum
26	Farhat Hached Hospital-Sousse	2013	+	+	L. major	-
27	Farhat Hached Hospital-Sousse	2012	+	+	L. infantum	+	L. infantum
28	Farhat Hached Hospital-Sousse	2012	-	-		+	Non identified
29	Farhat Hached Hospital-Sousse	2011	+	+	L. major	+	L. major
30	Farhat Hached Hospital-Sousse	2011	+	+	L. major	+	L. major
31	Farhat Hached Hospital-Sousse	2011	-	-		-
32	Farhat Hached Hospital-Sousse	2011	-	-		-
33	Farhat Hached Hospital-Sousse	2011	+	+	L.major	+	L. major
34	Farhat Hached Hospital-Sousse	2011	+	+	L. major	-
35	Farhat Hached Hospital-Sousse	2011	+	+	L. major	+	L. major
36	Farhat Hached Hospital-Sousse	2011	-	-		-
37	Farhat Hached Hospital-Sousse	2011	-	-		-
38	Farhat Hached Hospital-Sousse	2011	-	-		-
39	Farhat Hached Hospital-Sousse	2011	-	-		-
40	Farhat Hached Hospital-Sousse	2011	-	-		-
41	Farhat Hached Hospital-Sousse	2011	+	+	L. infantum	-
42	Farhat Hached Hospital-Sousse	2011	-	-		-
43	Farhat Hached Hospital-Sousse	2011	+	+	L. major	+	L. major
44	Farhat Hached Hospital-Sousse	2011	+	+	L. infantum	+	L. infantum
45	Farhat Hached Hospital-Sousse	2011	+	+	L. tropica	+	L. tropica
46	Farhat Hached Hospital-Sousse	2011	-	-		-
47	Farhat Hached Hospital-Sousse	2011	-	-		-
48	Farhat Hached Hospital-Sousse	2011	+	+	L. major	+	L. major
49	Farhat Hached Hospital-Sousse	2011	+	+	L. major	+	L. major
50	Farhat Hached Hospital-Sousse	2011	+	-		-
51	Farhat Hached Hospital-Sousse	2011	-	+	Non identified	-
52	Farhat Hached Hospital-Sousse	2011	+	+	L. major	+	Non identified
53	Farhat Hached Hospital-Sousse	2011	+	+	L. major	+	L. major
54	Farhat Hached Hospital-Sousse	2011	+	+	L. major	+	L. major
55	Farhat Hached Hospital-Sousse	2011	+	+	L. major	+	L. major
56	Farhat Hached Hospital-Sousse	2011	-	+	L. major	-
57	Farhat Hached Hospital-Sousse	2011	+	+	L. major	+	L. major
58	Farhat Hached Hospital-Sousse	2011	-	-		+	Non identified
59	Farhat Hached Hospital-Sousse	2010	+	+	L. infantum	+	L. infantum
60	Farhat Hached Hospital-Sousse	2010	+	+	L. infantum	+	L. infantum
61	Farhat Hached Hospital-Sousse	2010	+	-		-
62	Farhat Hached Hospital-Sousse	2010	+	+	L. tropica	+	L. tropica
63	Farhat Hached Hospital-Sousse	2010	+	+	L. major	+	Non identified
64	Farhat Hached Hospital-Sousse	2010	+	+	L. major	+	L. major
65	Farhat Hached Hospital-Sousse	2010	-	+	L. major	+	Non identified
66	Farhat Hached Hospital-Sousse	2010	+	+	L. major	+	L. major
67	Farhat Hached Hospital-Sousse	2010	+	+	L. major	+	L. major
68	Farhat Hached Hospital-Sousse	2010	+	-		+	L. major
69	Farhat Hached Hospital-Sousse	2010	+	+	L. major	+	L. major
70	Farhat Hached Hospital-Sousse	2010	+	-		+	L. major
71	Farhat Hached Hospital-Sousse	2010	+	+	L.major	-
72	Farhat Hached Hospital-Sousse	2010	+	+	L. major	+	L. major
73	Farhat Hached Hospital-Sousse	2010	-	-		-
74	Farhat Hached Hospital-Sousse	2010	-	+	L. major	+	L. major
75	Farhat Hached Hospital-Sousse	2010	-	+	L. major	+	L. major
