# Supplementary material for: Dipeptidyl peptidase III as a DNA marker to investigate epidemiology and taxonomy of Old World Leishmania species
Source: PLoS Negl Trop Dis. 2021 Jul 26;15(7):e0009530. doi: 10.1371/journal.pntd.0009530 (PMC8341715; doi:10.1371/journal.pntd.0009530)
Supplement: S4 Table — (XLSX) [file pntd.0009530.s012.xlsx]

## Sheet: S2 Table
S4 Table. Variable sites in the DPPIII gene between Leishmania species
Nucleotide position	10	12	13	15	18	21	22	23	24	30	33	39	42	45	47	50	51	52	54	55	63	72	81	84	87	93	96	97	98	119	123	126	135	136	144	150	157	158	159	162	165	168	171	173	180	181	183	186	187
LAEL147 000069200 | Leishmania aethiopica L147	A	C	G	G	T	C	A	T	T	T	T	A	G	C	G	C	C	C	A	T	C	C	G	C	G	G	C	C	A	C	G	T	C	G	G	C	C	T	G	T	C	G	T	A	C	C	G	T	C
LARLEM1108 050014400 | Leishmania arabica strain LEM1108	.	.	A	.	.	.	.	.	.	.	C	.	.	.	.	T	.	.	.	.	.	.	.	.	.	A	.	.	.	.	.	.	.	.	A	.	.	.	.	.	.	.	.	T	.	.	.	.	.
LbrM.05.0940 | Leishmania braziliensis MHOM/BR/75/M2904	.	T	.	.	.	.	G	.	C	.	.	G	.	.	.	.	.	T	G	G	.	.	.	.	A	.	.	.	.	T	.	G	.	A	.	.	.	.	.	.	.	.	.	T	T	.	A	.	.
LBRM2903 050015500 | Leishmania braziliensis MHOM/BR/75/M2903	.	T	.	.	.	.	G	.	C	.	.	G	.	.	.	.	.	T	G	G	.	.	.	.	A	.	.	.	.	T	.	G	.	A	.	.	.	.	.	.	.	.	.	T	T	.	A	.	.
LdBPK 050960.1 | Leishmania donovani BPK282A1	.	.	.	.	.	.	.	C	.	.	.	.	.	.	.	.	.	.	G	G	.	.	.	.	.	.	T	.	.	.	.	G	.	.	.	T	G	.	.	.	.	.	.	T	.	.	.	.	T
LENLEM3045 050014900 | Leishmania enriettii strain LEM3045	.	.	.	.	.	.	G	.	G	.	C	G	.	.	.	G	.	.	G	G	.	T	.	.	.	.	T	.	G	.	A	G	.	A	.	.	A	C	A	C	T	A	C	T	G	T	.	.	.
LGELEM452 050014500 | Leishmania gerbilli strain LEM452	.	.	A	.	.	T	.	.	.	.	C	.	.	.	.	T	.	.	.	.	.	.	.	.	.	A	.	.	.	.	.	.	.	.	.	.	.	.	.	.	.	.	.	T	.	.	.	.	.
LinJ.05.0960 | Leishmania infantum JPCM5	.	.	.	.	.	.	.	C	.	.	.	.	.	.	.	.	.	.	G	G	.	.	.	.	.	.	T	.	.	.	.	G	.	.	.	T	G	.	.	.	.	.	A	T	.	.	.	.	T
LMARLEM2494 050014800 | Leishmania sp. MAR LEM2494	C	T	.	.	G	.	G	.	G	G	A	G	A	.	A	G	.	.	G	G	G	.	T	.	A	.	.	A	G	.	A	G	G	.	.	.	A	C	.	.	.	.	C	T	G	.	.	C	.
LmjF.05.0960 | Leishmania major strain Friedlin	.	.	A	.	.	.	.	.	.	.	C	.	T	T	.	T	.	.	.	.	.	.	.	.	.	A	.	.	.	.	.	.	.	.	.	.	.	.	.	C	.	.	.	T	.	.	.	.	.
LMJLV39 050014500 | Leishmania major strain LV39c5	.	.	A	.	.	.	.	.	.	.	C	.	.	T	.	T	.	.	.	.	.	.	.	.	.	A	.	.	.	.	.	.	.	.	.	.	.	.	.	.	.	.	.	T	.	.	.	.	.
LMJSD75 050014800 | Leishmania major strain SD 75.1	.	.	A	.	.	.	.	.	.	.	C	.	T	T	.	T	.	.	.	.	.	.	.	.	.	A	.	.	.	.	.	.	.	.	.	.	.	.	.	C	.	.	.	T	.	.	.	.	.
LmxM.05.0960 | Leishmania mexicana MHOM/GT/2001/U1103	.	.	.	C	.	T	G	.	.	.	.	.	.	.	.	.	.	.	G	G	.	.	.	.	.	.	.	.	.	.	.	G	.	.	.	.	.	.	.	.	.	.	.	T	.	.	.	.	.
LPAL13 050014300 | Leishmania panamensis MHOM/COL/81/L13	.	T	.	.	.	.	G	.	C	.	.	G	.	.	.	.	G	T	G	G	.	.	.	.	A	.	.	.	.	T	.	G	.	A	.	.	.	.	.	.	.	.	.	T	T	.	A	.	.
LTRL590 050014100 | Leishmania tropica L590	.	.	.	.	.	.	.	.	.	.	.	.	.	.	.	.	.	.	.	.	.	.	.	.	.	.	.	.	.	.	.	.	.	.	.	.	.	.	.	.	.	.	.	T	.	.	.	.	.
LTULEM423 050014200 | Leishmania turanica strain LEM423	.	.	A	.	.	.	.	.	.	.	C	.	.	.	.	T	.	.	.	.	.	.	.	T	.	A	.	.	.	.	.	.	.	.	.	.	.	.	.	.	.	.	.	T	.	.	.	.	.
LtaP05.1040 | Leishmania tarentolae Parrot-TarII	-	-	-	-	-	-	-	-	-	-	-	-	-	-	-	-	-	-	-	-	-	-	-	-	-	-	-	-	-	-	-	-	-	-	-	-	-	-	-	-	-	-	-	-	-	-	-	-	-
Nucleotide position	997	999	1005	1006	1011	1012	1014	1015	1020	1026	1028	1030	1032	1050	1051	1053	1055	1059	1062	1074	1080	1086	1089	1098	1102	1104	1107	1110	1113	1116	1122	1138	1140	1143	1147	1150	1152	1161	1169	1187	1191	1192	1194	1197	1206	1212	1213	1227	1228
LAEL147 000069200 | Leishmania aethiopica L147	G	G	T	A	T	C	G	C	G	C	G	G	G	C	T	C	G	G	C	T	C	C	C	T	C	T	G	C	C	C	C	G	T	C	A	G	T	G	A	G	G	A	G	C	C	C	A	G	A
LARLEM1108 050014400 | Leishmania arabica strain LEM1108	.	.	C	.	.	.	.	.	.	.	A	.	.	.	.	T	.	.	.	.	.	.	.	.	A	.	.	.	.	.	.	A	.	.	.	.	.	.	.	.	.	.	.	.	.	.	.	.	G
LbrM.05.0940 | Leishmania braziliensis MHOM/BR/75/M2904	.	.	.	.	C	.	C	.	A	.	A	.	.	A	C	.	A	C	T	C	.	G	T	C	A	.	.	.	G	.	.	A	C	.	.	.	C	.	T	A	.	C	C	.	G	G	G	.	G
LBRM2903 050015500 | Leishmania braziliensis MHOM/BR/75/M2903	.	.	.	.	C	.	C	.	A	.	A	.	.	A	C	.	A	C	T	C	.	G	T	C	A	.	.	.	G	.	.	A	C	.	.	.	C	.	T	A	.	C	C	.	G	G	G	.	G
LdBPK 050960.1 | Leishmania donovani BPK282A1	.	.	C	G	.	G	.	.	.	.	A	.	.	.	.	.	.	.	.	.	.	.	.	.	A	.	.	T	.	.	.	A	.	.	.	.	.	.	.	.	.	.	A	.	.	.	.	.	G
LENLEM3045 050014900 | Leishmania enriettii strain LEM3045	A	C	C	G	C	.	.	.	.	G	A	.	.	.	.	.	.	C	.	.	G	.	.	.	A	.	A	.	.	.	.	A	.	.	.	A	C	A	.	.	C	T	C	T	.	.	G	.	.
LGELEM452 050014500 | Leishmania gerbilli strain LEM452	.	.	C	.	.	.	.	.	.	.	A	.	.	.	.	.	.	.	.	.	.	.	.	.	A	.	.	.	.	.	.	A	.	.	.	.	.	.	.	.	A	.	.	.	.	.	.	.	G
LinJ.05.0960 | Leishmania infantum JPCM5	.	.	C	G	.	G	.	.	.	.	A	.	.	.	.	.	.	.	.	.	.	.	.	.	A	.	.	.	.	.	.	A	.	.	.	.	.	.	.	.	.	.	.	.	.	.	.	.	G
LMARLEM2494 050014800 | Leishmania sp. MAR LEM2494	.	.	C	.	C	.	.	.	.	.	.	.	A	.	.	.	.	C	.	C	G	.	.	.	A	.	.	.	.	A	T	A	C	T	.	.	C	.	.	A	C	T	C	.	G	G	.	.	G
LmjF.05.0960 | Leishmania major strain Friedlin	.	.	C	.	.	.	.	.	.	.	A	.	.	.	.	.	.	.	.	.	.	.	.	.	A	.	.	.	.	.	.	A	.	.	.	.	.	.	.	.	.	.	.	.	.	.	.	A	G
LMJLV39 050014500 | Leishmania major strain LV39c5	.	.	C	.	.	.	.	.	.	.	A	.	.	.	.	.	.	.	.	.	.	.	.	.	A	.	.	.	.	.	.	A	.	.	.	.	.	.	.	.	.	.	.	.	.	.	.	A	G
LMJSD75 050014800 | Leishmania major strain SD 75.1	.	.	C	.	.	.	.	.	.	.	A	.	.	.	.	.	.	.	.	.	.	.	.	.	A	.	.	.	.	.	.	A	.	.	.	.	.	.	.	.	.	.	.	.	.	.	.	A	G
LmxM.05.0960 | Leishmania mexicana MHOM/GT/2001/U1103	.	.	C	.	.	.	.	T	.	.	A	C	.	.	.	.	.	C	.	.	.	.	.	.	A	.	.	.	.	.	.	A	.	T	.	.	C	.	.	.	.	.	.	.	.	G	.	.	G
LPAL13 050014300 | Leishmania panamensis MHOM/COL/81/L13	.	.	.	.	C	.	C	.	A	.	A	.	.	A	C	.	A	C	T	C	.	G	T	C	A	.	.	.	G	.	.	A	C	.	.	.	C	.	T	A	.	C	C	.	G	G	G	.	G
LTRL590 050014100 | Leishmania tropica L590	.	.	C	.	.	.	.	.	.	.	A	.	.	.	.	.	.	.	.	.	.	.	.	.	A	C	.	.	.	.	.	C	.	.	G	.	.	.	.	.	.	.	.	.	.	.	.	.	G
LTULEM423 050014200 | Leishmania turanica strain LEM423	.	.	C	.	.	.	.	.	.	.	A	.	.	.	.	.	.	.	.	.	.	.	.	.	A	.	.	.	.	.	.	A	.	.	.	.	.	.	.	.	.	.	.	.	.	.	.	.	G
LtaP05.1040 | Leishmania tarentolae Parrot-TarII	-	-	-	-	-	-	-	-	-	-	-	-	-	-	-	-	-	-	-	-	-	-	-	-	-	-	-	-	-	-	-	-	-	-	-	-	-	-	-	-	-	-	-	-	-	-	-	-	-
Nucleotide position	1993	1995	1998	2001	2004	2010	2013	2016	2019	2021	2022	2025	2028	2031	2033	2035	2040
LAEL147 000069200 | Leishmania aethiopica L147	A	A	A	G	C	A	C	C	T	C	C	A	C	C	A	A	G
LARLEM1108 050014400 | Leishmania arabica strain LEM1108	G	.	.	.	.	.	.	.	.	.	.	.	.	.	.	.	.
LbrM.05.0940 | Leishmania braziliensis MHOM/BR/75/M2904	G	.	G	.	G	C	G	T	C	.	.	T	.	.	.	.	.
LBRM2903 050015500 | Leishmania braziliensis MHOM/BR/75/M2903	G	.	G	.	G	C	G	T	C	.	.	T	.	.	.	.	.
LdBPK 050960.1 | Leishmania donovani BPK282A1	G	.	.	.	.	.	.	.	.	.	.	G	.	.	.	.	.
LENLEM3045 050014900 | Leishmania enriettii strain LEM3045	G	G	G	C	G	G	G	.	.	T	.	T	.	.	.	T	.
LGELEM452 050014500 | Leishmania gerbilli strain LEM452	G	.	.	.	.	.	.	.	.	.	.	.	.	.	.	.	.
LinJ.05.0960 | Leishmania infantum JPCM5	G	.	.	.	.	.	.	.	.	.	.	G	.	.	.	.	.
LMARLEM2494 050014800 | Leishmania sp. MAR LEM2494	G	G	G	C	G	G	G	.	C	.	.	C	T	.	T	T	T
LmjF.05.0960 | Leishmania major strain Friedlin	G	.	.	.	.	.	.	.	.	.	.	.	.	.	.	.	.
LMJLV39 050014500 | Leishmania major strain LV39c5	G	.	.	.	.	.	.	.	.	.	.	.	.	.	.	.	.
LMJSD75 050014800 | Leishmania major strain SD 75.1	G	.	.	.	.	.	.	.	.	.	.	.	.	.	.	.	.
LmxM.05.0960 | Leishmania mexicana MHOM/GT/2001/U1103	G	.	G	.	.	.	.	T	.	.	.	.	.	.	.	.	.
LPAL13 050014300 | Leishmania panamensis MHOM/COL/81/L13	G	.	G	.	G	C	G	T	C	.	.	T	.	.	.	.	.
LTRL590 050014100 | Leishmania tropica L590	G	.	.	.	.	.	.	.	.	.	.	.	.	.	.	.	.
LTULEM423 050014200 | Leishmania turanica strain LEM423	G	.	.	.	.	.	.	.	.	.	.	.	.	.	.	.	.
LtaP05.1040 | Leishmania tarentolae Parrot-TarII	G	.	G	.	G	.	.	.	.	.	A	G	.	T	.	G	.
[truncated: 196 more columns]
