# Supplementary material for: Dipeptidyl peptidase III as a DNA marker to investigate epidemiology and taxonomy of Old World Leishmania species
Source: PLoS Negl Trop Dis. 2021 Jul 26;15(7):e0009530. doi: 10.1371/journal.pntd.0009530 (PMC8341715; doi:10.1371/journal.pntd.0009530)
Supplement: S5 Table — (XLSX) [file pntd.0009530.s013.xlsx]

## Sheet: Table S3
S5 Table. Variable sites in the 662bp fragment and the associated haplotypes of the studied Leishmania species
Species	Representative strain	Haplotype	Number of strains	Positions in the DPPIII gene
				834	842	844	848	854	857	860	875	890	908	914	917	920	926	932	938	941	944	953	959	962	965	968	972	974	975	980	981	982	983	988	989	990	992	998	999	1004	1005	1007	1008	1013	1019	1020	1021	1023	1025
L. major	MHOM/IL/80/Friedlin	1	1	G	G	G	T	G	G	G	T	G	C	T	G	G	G	C	G	G	G	G	G	G	G	C	G	A	C	G	G	C	A	G	T	G	G	C	A	T	C	G	C	G	C	A	A	G	G
	MPSA/TN/87/Ron99	2	11	.	.	A	.	.	.	.	.	.	.	.	.	.	.	.	.	.	.	.	.	.	.	.	.	.	.	.	.	.	.	.	.	.	.	.	.	.	.	.	.	.	.	.	.	.	.
L. tropica	MHOM/IQ/76/BAG9	3	5	.	.	A	.	.	.	.	C	.	.	.	.	.	.	.	.	.	.	.	.	.	.	.	.	.	.	.	.	.	.	.	C	.	.	.	.	.	.	.	.	.	.	.	.	.	.
	MHOM/IQ/76/BAG17	4	2	.	.	A	.	.	.	.	C	.	.	.	.	.	.	.	.	.	.	.	.	.	.	.	.	.	.	.	.	.	.	.	C	.	.	.	.	.	.	.	.	.	.	.	.	.	.
	MHOM/TN/06/AM	5	4	.	.	A	.	.	.	.	C	.	.	.	.	.	.	.	.	.	.	.	.	.	.	.	.	.	.	.	.	.	.	.	C	.	.	.	.	.	.	.	.	.	.	.	.	.	.
	MCAN/IN/71/DBKM	6	2	.	.	A	.	.	.	.	C	.	.	.	.	.	.	.	.	.	.	.	.	.	.	.	.	.	.	.	.	.	.	.	C	.	.	.	.	.	.	.	.	.	.	.	.	.	.
	MHOM/IQ/73/A Sinaï III	7	1	.	.	A	.	.	.	.	C	.	.	.	.	.	.	.	.	.	.	.	.	.	.	.	.	.	.	.	.	.	.	.	C	.	.	.	.	.	.	.	.	.	.	.	.	.	.
L. infantum	MHOM/TN/80/IPT1	8	19	.	.	A	.	.	.	.	C	.	.	.	.	.	A	.	.	.	.	.	.	.	.	.	.	.	.	.	.	.	.	.	C	.	.	.	G	.	G	.	.	.	.	.	.	.	.
L. donvani (Africa & Middle East)	MHOM/ET/67/HU3	8	10	.	.	A	.	.	.	.	C	.	.	.	.	.	A	.	.	.	.	.	.	.	.	.	.	.	.	.	.	.	.	.	C	.	.	.	G	.	G	.	.	.	.	.	.	.	.
L. donovani (India)	MHOM/IN/00/DEVI	9	2	.	.	A	.	.	.	.	C	.	.	.	.	.	A	.	.	.	.	.	.	.	.	.	.	.	.	.	.	.	.	.	C	.	.	.	G	.	G	.	.	.	.	.	.	.	.
L. aethiopica	MHOM/ET/72/L100	10	2	.	.	A	.	.	.	.	C	.	.	.	.	.	.	.	.	.	.	.	.	.	.	.	.	.	.	.	.	.	.	.	C	.	.	T	.	.	.	.	.	.	.	.	G	.	.
L. turanica	LEM423	11	1	.	.	.	.	.	.	.	C	.	.	.	.	.	.	.	.	.	.	.	.	.	.	.	.	.	.	.	.	.	.	.	C	.	.	.	.	.	.	.	.	.	.	.	.	.	.
	MRHO/SU/74/95A	12	1	.	.	A	.	.	.	.	C	.	.	.	.	.	.	.	.	.	.	.	.	.	.	.	.	.	.	.	.	.	.	.	C	.	.	.	.	.	.	.	.	.	.	.	.	.	.
L. gerbilli	LEM452	13	1	.	.	.	.	.	.	.	C	.	.	.	.	.	.	T	.	.	.	.	.	.	.	.	.	.	.	.	.	.	.	.	C	.	.	.	.	.	.	.	.	.	.	.	.	.	.
L. arabica	MPSA/SA/84/Jisha238	14	2	.	.	.	.	.	.	.	C	.	.	.	.	A	.	T	.	.	.	.	.	.	.	.	.	.	.	.	.	.	.	.	C	.	.	.	.	.	.	.	.	.	.	.	.	.	.
L. enriettii	LEM3045	15	1	.	.	A	.	.	.	.	C	.	G	G	C	.	.	.	C	.	.	.	.	.	.	.	.	G	T	T	.	.	.	.	C	A	C	.	G	C	.	.	.	.	G	.	.	.	.
L. panamensis	MHOM/COL/81/L13	16	1	.	.	A	C	.	A	.	C	.	.	G	.	.	A	.	.	.	A	.	.	.	.	T	.	.	T	.	.	A	G	.	C	.	.	T	.	C	.	C	.	A	.	.	.	.	.
L. braziliensis	MHOM/BR/75/M2904	17	2	.	.	A	C	.	A	.	C	.	.	G	.	.	.	.	.	.	A	.	.	.	.	T	.	.	T	.	.	A	G	.	C	.	.	T	.	C	.	C	.	A	.	.	.	.	.
L. mexicana	MHOM/GT/01/U1103	18	1	.	.	A	.	.	.	.	C	.	.	.	.	.	.	.	.	.	.	.	.	.	.	.	.	.	.	.	.	.	.	.	C	.	.	.	.	.	.	.	T	.	.	.	.	C	.
L. sp MAR	LEM2494	19	1	C	.	A	C	.	.	.	C	.	G	G	.	A	.	T	.	.	.	A	.	.	.	.	.	G	T	.	.	.	G	.	C	.	.	.	.	C	.	.	.	.	.	.	G	.	A
L. tarentolae	Parrot-TarII	20	2	.	A	A	.	T	.	A	C	C	T	.	A	.	.	.	.	.	A	.	A	A	.	.	T	C	.	A	.	A	.	.	.	.	.	.	.	.	.	.	.	A	.	.	.	.	.
					L. major DNA signature
					Intra-specific L. major polymorphism
					Indian L. donovani DNA signature
					L. infantum/L. donovaniDNA signature
					L. tropica DNA signature
					Intra-specific L. tropica polymorphism
					L. aethiopica DNA signature
					L. turanica DNA signature
					L. arabica DNA signature
					L. enriettii DNA signature
					L. mexicana DNA signature
					L. braziliensis/L. panamensis DNA signature
					L. sp MAR DNA sgnature
					L. tarentolae DNA signature
[truncated: 130 more columns]
